# Supplementary material for: Morphology of the first-instar nymph and adult female of Kermes echinatus Balachowsky, with a comparison to K. vermilio Planchon (Hemiptera, Coccoidea, Kermesidae)
Source: Zookeys. 2012 Nov 29;(246):11–26. doi: 10.3897/zookeys.246.3766 (PMC3520143; doi:10.3897/zookeys.246.3766)
Supplement: XML Treatment for Kermes echinatus [file zookeys.246.3766-treatment1.xml]

<!DOCTYPE tp:taxon-treatment
  PUBLIC "-//TaxonX//DTD Taxonomic Treatment Publishing DTD v0 20100105//EN" "tax-treatment-NSO.dtd">
<tp:taxon-treatment xmlns:tp="http://www.plazi.org/taxpub"><tp:treatment-meta><mixed-citation publication-type="journal"><person-group><name><surname>Spodek</surname><given-names>Malkie</given-names></name><name><surname>Ben-Dov</surname><given-names>Yair</given-names></name></person-group><article-title>Morphology of the first-instar nymph and adult female of 
                    <italic>Kermes echinatus</italic> Balachowsky, with a comparison to 
                    <italic>K. vermilio</italic> Planchon (Hemiptera, Coccoidea, Kermesidae)
                </article-title><source>Zookeys</source><day>29</day><month>11</month><year>2012</year><volume>2012</volume><issue>246</issue><fpage>11</fpage><lpage>26</lpage><pub-id pub-id-type="doi">10.3897/zookeys.246.3766</pub-id></mixed-citation></tp:treatment-meta><tp:nomenclature><tp:taxon-name>
                        <tp:taxon-name-part taxon-name-part-type="genus">Kermes</tp:taxon-name-part>
                        <tp:taxon-name-part taxon-name-part-type="species">echinatus</tp:taxon-name-part>
                    <object-id xmlns:xlink="http://www.w3.org/1999/xlink" xlink:type="simple">http://species-id.net/wiki/Kermes_echinatus</object-id>
								</tp:taxon-name><tp:taxon-authority>Balachowsky</tp:taxon-authority><tp:nomenclature-citation-list><tp:nomenclature-citation><tp:taxon-name>Kermes echinatus</tp:taxon-name><comment> Balachowsky, 1953:181</comment></tp:nomenclature-citation></tp:nomenclature-citation-list></tp:nomenclature><tp:treatment-sec sec-type="Note"><title>Note.</title><p>This species was originally described from the first-instar nymph collected from Israel, Nahalal forest, off <italic><tp:taxon-name>Quercus coccifera</tp:taxon-name></italic>.</p></tp:treatment-sec><tp:treatment-sec sec-type="Material examined"><title>Material examined.</title><p><bold>Adult female of <italic><tp:taxon-name>Kermes echinatus</tp:taxon-name></italic>.</bold> Israel: All material was collected off <italic><tp:taxon-name>Quercus calliprinos</tp:taxon-name></italic> by M. Spodek. At least twenty specimens were examined and all material is deposited in ICVI. Alonei Abba Reserve, 19.vi.2011, 26.vi.2011, 3.vi.2012 (MC:530, C:4999), MC:711); Eilon, 19.vi.2011, 22.vi.2011, 26.vi.2011, 3.vi.2012 (MC:533, MC:542, C:4998), MC:692); Nahal Dolev Reserve, 27.vi.2010, 17.vi.2011, 8.vi.2012, 15.vi.2012, 22.vi.2012 (MC:261, MC:699, MC:528, MC:695, MC:709); Hanita, 6.vi.2010 (MC:227); Mas’ada, 4.vii.2010 (MC:285); Nebi Hazuri, 4.vii.2010, 6.vii.2011 (MC:288, MC:556).</p></tp:treatment-sec><tp:treatment-sec sec-type="First-instar nymph of K. echinatus"><title>First-instar nymph of <italic><tp:taxon-name>Kermes echinatus</tp:taxon-name></italic>.</title><p>Israel: Syntype (ICVI C:3691, MNHN 1065-8), Nahalal Forest, <italic><tp:taxon-name>Quercus coccifera</tp:taxon-name></italic> 10.v.1950, Bytinski-Salz; All non-type material was collected off <italic><tp:taxon-name>Quercus calliprinos</tp:taxon-name></italic> by M. Spodek, unless otherwise stated; at least twenty specimens were examined and all material is deposited in ICVI. Alonei Abba Reserve, 15.vii.2010, 26.vi.2011, 15.vii.2012 (MC:289, MC:559, MC:719); Eilon, 26.ix.2010, 21.iv.2011, 17.vi.2011, 1.vii.2011, 22.vii.2012 (MC:306, MC:486, MC:499, MC:550, MC:718); Hanita, 13.iii.2011 (MC:457); Nahal Dolev, 22.viii.2010, 8.viii.2011, 1.vii.2012 (MC:293, MC:562, MC:717); Nebi Hazuri, 17.viii.2000, Y. Ben-Dov (C:3409), 4.vii.2010, 6.vii.2011, 17.vii.2011, (C:4818, C:5003, MC:561); Neve Zuf, 10.vii.2000, 18.vii.2003, Y. Ben-Dov (C:4752, C:4751); Timrat, 21.vii.2011, 25.iii.2012 (MC:563, MC:651).</p></tp:treatment-sec><tp:treatment-sec sec-type="Comparative material examined"><title>Comparative material examined.</title><p><bold>Adult female of <italic><tp:taxon-name>Kermes vermilio</tp:taxon-name></italic>.</bold>France: Corsica, <italic><tp:taxon-name>Quercus ilex</tp:taxon-name></italic>, 7.vi.1999, J. Casevitz-Weal (2 specimens, ICVI C:3277); Le Vert Lasalle, <italic><tp:taxon-name>Quercus coccifera</tp:taxon-name></italic>, 7.v.2007, D. Cardon (3 specimens, ICVI C:4257); Italy: Portofino, <italic><tp:taxon-name>Quercus ilex</tp:taxon-name></italic>, 27.v.1971, D. Matile-Ferrero (2 specimens, MNHN 4594-2), Pistoia, <italic><tp:taxon-name>Quercus ilex</tp:taxon-name></italic>, 13.viii.1986, A. Belcari (2 specimens, MNHN 10732-1), Bitonto (Bari), <italic><tp:taxon-name>Quercus ilex</tp:taxon-name></italic>, 25.vii.2012, F. Porcelli (10 specimens, ICVI C-5132); Spain: Mieras (Gerona), <italic><tp:taxon-name>Quercus coccifera</tp:taxon-name></italic>, 7.v.1987, A. Verhecken (1 specimen, MNHN 11526-1).</p></tp:treatment-sec><tp:treatment-sec sec-type="First-instar nymph of K. vermilio"><title>First-instar nymph of <italic><tp:taxon-name>Kermes vermilio</tp:taxon-name></italic>.</title><p>France: Le Vert Lasalle, <italic><tp:taxon-name>Quercus coccifera</tp:taxon-name></italic>, 24.vi.2007, D. Cardon (47 specimens, ICVI C:4272); Italy: Pistoia, <italic><tp:taxon-name>Quercus ilex</tp:taxon-name></italic>, 13.viii.1986, A. Belcari (6 specimens, MNHN 10732-3), Bitonto (Bari), <italic><tp:taxon-name>Quercus ilex</tp:taxon-name></italic>, 28.viii.2012, F. Porcelli (20 specimens, ICVI C-5133)<bold>;</bold> Spain: Mieras (Gerona), <italic><tp:taxon-name>Quercus coccifera</tp:taxon-name></italic>, 7.v.1987, A. Verhecken (1 specimen, MNHN 11526-2)<bold>.<!--PageBreak--></bold></p></tp:treatment-sec><tp:treatment-sec sec-type="Description"><title>Description adult female.</title><p><bold>General appearance.</bold> Young, pre-reproductive adult: Oval, soft and slightly convex; dorsum brownish-grey with 4 or 5 black longitudinal and 6–9 black transverse lines formed of dots and lines; 2.5–3.2 mm long and 2–3 mm wide (<xref ref-type="fig" rid="F1">Fig. 1</xref>). Fully-mature reproductive female highly convex; dorsum brownish-grey with black, longitudinal and transverse lines; body tapering posteriorly (<xref ref-type="fig" rid="F2">Figs 2</xref><xref ref-type="fig" rid="F3">, 3</xref>). Post-reproductive female oval and moderately convex, 2.9–4.4 mm long, 2.7–5.1 mm wide and 3.2–4.8 mm high; dorsum sclerotized; red with 6–9 black, transverse black lines represented as reticulated folds (<xref ref-type="fig" rid="F4">Fig. 4</xref>).</p><fig id="F1" position="float" orientation="portrait"><label>Figure 1.</label><caption><p><italic><tp:taxon-name>Kermes echinatus</tp:taxon-name></italic> Balachowsky young adult female, general appearance.</p></caption><graphic xmlns:xlink="http://www.w3.org/1999/xlink" xlink:href="ZooKeys-246-011-g001.jpg" position="float" orientation="portrait" xlink:type="simple"/></fig><fig id="F2" position="float" orientation="portrait"><label>Figure 2.</label><caption><p><italic><tp:taxon-name>Kermes echinatus</tp:taxon-name></italic> Balachowsky mature reproductive female, general appearance.</p></caption><graphic xmlns:xlink="http://www.w3.org/1999/xlink" xlink:href="ZooKeys-246-011-g002.jpg" position="float" orientation="portrait" xlink:type="simple"/></fig><fig id="F3" position="float" orientation="portrait"><label>Figure 3.</label><caption><p><italic><tp:taxon-name>Kermes echinatus</tp:taxon-name></italic> Balachowsky gravid females on tree trunk, general appearance.</p></caption><graphic xmlns:xlink="http://www.w3.org/1999/xlink" xlink:href="ZooKeys-246-011-g003.jpg" position="float" orientation="portrait" xlink:type="simple"/></fig><fig id="F4" position="float" orientation="portrait"><label>Figure 4.</label><caption><p><italic><tp:taxon-name>Kermes echinatus</tp:taxon-name></italic> Balachowsky female with emerging first-instar nymphs.</p></caption><graphic xmlns:xlink="http://www.w3.org/1999/xlink" xlink:href="ZooKeys-246-011-g004.jpg" position="float" orientation="portrait" xlink:type="simple"/></fig><p><bold>Slide-mounted</bold> <bold>adult female</bold>. 2–3 mm long and 2–2.8 mm wide (<xref ref-type="fig" rid="F5">Fig. 5</xref>).</p><fig id="F5" position="float" orientation="portrait"><label>Figure 5.</label><caption><p><italic><tp:taxon-name>Kermes echinatus</tp:taxon-name></italic> Balachowsky adult female.</p></caption><graphic xmlns:xlink="http://www.w3.org/1999/xlink" xlink:href="ZooKeys-246-011-g005.jpg" position="float" orientation="portrait" xlink:type="simple"/></fig><p><bold>Margin. Marginal setae</bold> conical, 12–13 µm long and 10–11 µm wide at base; arranged in a single row of 30–38 setae on each margin.</p><p><bold>Dorsum. Dorsal setae</bold> hair-like, 7–9 µm long, in submarginal band from cephalic tip of body to posterior end of body, about 28–33 on each side. <bold>Conical setae,</bold> similar in shape to marginal setae, randomly placed on dorsum, with 7–11 setae on each side; each seta 10–13 µm long and 7–10 wide at base. <bold>Bilocular pores</bold> oval with a sclerotized rim, each 3 µm long and 2 µm wide; present throughout. <bold>Tubular ducts</bold> diffused throughout dorsum; each with outer ductule 12–17 µm long, inner ductule 10–15 µm long and with a sclerotized cup 5 µm diameter.</p><p><!--PageBreak--><bold>Venter. Eyes</bold> circular, 20–25 µm diameter, each placed anterolaterally to each antenna. <bold>Legs</bold> absent. <bold>Antenna</bold> each 1-segmented; 26–35 µm long, 20–31 µm wide<bold>;</bold> eachbearing 5–8 fleshy setae; each antennae is surrounded by a group of 40–45 multilocular pores; each pore 7–8 µm diameter with 10 loculi. <bold>Clypeolabral shield</bold> 235–250 µm long, 212–225 µm wide. <bold>Labium</bold> 3-segmented, triangular, 160–175µm long, 110–135 µm wide; labial setae as follow: basal segment with 2 setae, 5–8 µm long; medial segment with 2 setae, 12–20 µm long; apical segment with 4 setae; 6 apical setae, 10–12 µm long and 2 subapical seta, 7–8 µm long. <bold>Mesothoracic and metathoracic spiracles</bold> subequal in size; peritreme 50–68 µm long and 30–37 µm wide; pores with 10 loculi and 8 µm wide in a group of 15–22 locular pores laterad to each spiracle; also with 2 pores with 6 loculi, each 6µm diameter, laterad to each anterior peritreme. <bold>Tubular ducts</bold> present in a complete, dense submarginal band about 11 ducts wide and also sparsely throughout rest of venter; each duct with outer ductule 10–16 µm long; inner end of outer ductule with a sclerotized cup, 4–5 µm diameter, and inner ductule 11–15 µm long. <bold>Multilocular pores</bold> each diameter 10 µm with 10–12 loculi, arranged in 2–3 transverse rows on each abdominal segment; with a total of 114–120 pores on each segment; also with a group of 52–56 pores just posterior to vulva. <bold>Bilocular pores</bold> each3 µm long and 2 µm wide, interspersed between tubular ducts in subma<!--PageBreak-->rginal band. <bold>Simple pores</bold> 2 µm diameter with a sclerotized rim, interspersed between multilocular pores on abdomen. <bold>Ventral setae</bold> 7–12 µm long, distributed as follows: about 12 setae just anterior to clypeus between antennae; about 8 setae on median and submedian areas of thorax; about 11 setae mesad to each submarginal band of tubular ducts, in a line from antennae to anal ring; 6 or 8setae, present in a band along each abdominal segment; plus 2 setae 20–25 µm long, placed medially on each abdominal segment. <bold>Microspines</bold> each 1–2 µm long, in groups of 3–5, in 3–8 rows on each abdominal segment. <bold>Anal ring</bold> ventral, forming a complete sclerotized circle; diameter 42–60 µm; cells absent; with 6 setae, each 25–40 µm long. <bold>Other ventral setae</bold> 1 pair of setae, each 10–12 µm long, present just anterior to anal ring; 2 pairs of setae, each 10–12 µm long, present posteriorly to anal ring; 1 pair of stout conical setae (similar in shape to marginal spinose setae but shorter), each 10–12 µm long and wide, present on venter slightly above posterior margin; and 1 pair of apical setae, each 33–35 µm long.</p></tp:treatment-sec><tp:treatment-sec sec-type="First-instar nymph"><title>First-instar nymph.</title><p><bold>General appearance.</bold> Dorsum and venter red, body oval and tapering posteriorly, 0.37–0.44 mm long and 0.14–0.2 mm wide. Each with a fringe of curly white wax on margins once first-instars settle on branch for feeding (<xref ref-type="fig" rid="F6">Fig. 6</xref>).</p><fig id="F6" position="float" orientation="portrait"><label>Figure 6.</label><caption><p><italic><tp:taxon-name>Kermes echinatus</tp:taxon-name></italic> Balachowsky first-instar nymph, general appearance.</p></caption><graphic xmlns:xlink="http://www.w3.org/1999/xlink" xlink:href="ZooKeys-246-011-g006.jpg" position="float" orientation="portrait" xlink:type="simple"/></fig><p><bold>Mounted</bold> <bold>specimen</bold>. Oval, 0.45–0.49 mm long and 0.20–0.25 mm wide (<xref ref-type="fig" rid="F7">Fig. 7</xref>).</p><fig id="F7" position="float" orientation="portrait"><label>Figure 7.</label><caption><p><italic><tp:taxon-name>Kermes echinatus</tp:taxon-name></italic> Balachowsky first-instar nymph.</p></caption><graphic xmlns:xlink="http://www.w3.org/1999/xlink" xlink:href="ZooKeys-246-011-g007.jpg" position="float" orientation="portrait" xlink:type="simple"/></fig><p><bold>Margin</bold>. <bold>Marginal setae</bold> conical and slightly curved apically, each 10–13 µm long and 5 µm wide at base, in a complete line of 17–22 on each side, smaller conical setae, not-curved, each 5–8 µm long and 3–5 µm wide at base, in a submarginal row of 12–14 setae extending from mesothorax to anal lobe.</p><p><bold>Dorsum.</bold> Derm membranous; intersegmental lines observable. <bold>Dorsal setae</bold> 8, each 6–8 µm long, placed in 2 submedian, longitudinal rows on thorax. <bold>Simple pores</bold> circular, 14, eachabout1 µm diameter, placed in 2 submarginal, longitudinal rows on abdomen.</p><p><bold>Venter. Antennae</bold> each 6-segmented; total length 102–110 µm; with segment III and VI longest; setal distribution as follows: scape and pedicel each with 2 thin, hair-like setae; segment III with 1 long thin, hair-like seta; IV with 1 fleshy setae; V with 1 fleshy seta and 2 hair-like setae; apical segment with 2 fleshy setae and 5 hair-like setae. <bold>Legs</bold> well-developed; measurements of hind legs (length in µm); coxae 25–30, trochanter + femur 68–70, tibia 33–38, tarsus 45–50, claw 15–20; total leg length 187–200 µm; trochanter with 2 oval, sensory pores on each side, each pore 3 µm long and about 2 µm wide; setae present on all leg segments; tarsal digitules each 25–30 µm long and knobbed apically, extending beyond apex of claw;claw digitules<!--PageBreak--> knobbed apically, each 15–20 µm long; each claw with a single denticle near tip. <bold>Clypeolabral shield</bold> well-developed; 68–75 µm long and 63–75 µm wide. <bold>Labium</bold> 3-segmented, triangular, 75–83 µm long and 45–47 µm wide; labial setae as follows: basal segment with 1 setae, rarely 2 setae, 5–8 µm long, median segment with 2 hair-like setae on dorsal surface, 12–13 µm long, apical segment with 6 subapical setae, each 16–20 µm long and 2 apical setae 10–12 µm long. <bold>Spiracles</bold> subequal in size; each peritreme 3–5 µm diameter; apodeme crescent shaped, 13–15 µm long; <!--PageBreak-->each spiracle with 1 quinquelocular pore, 5 µm diameter, placed anterolaterally. <bold>Trilocular pores</bold>, each about 3 µm wide, distributed as follows: 2 pores between scape just anterior to clypeus; 1 mesad to each coxa, and 2 submedially on abdominal segments V–VII. <bold>Bilocular pores</bold> oval, 4 total, each 3 µm long and 2 µm wide, present between margin and each spiracle. <bold>Ventral</bold> <bold>setae</bold> interantennal setae 6, each 38–45 µm long, in an longitudinal line medially between scapes; also 2 conical setae, about 14–16 µm long and 5 µm wide at base, on anterior apex of head; 1 seta 10–11 µm long, mesad to each coxa associated with each trilocular pore; and 6 longitudinal lines of setae on abdomen; with 2 medial, 2 submedial and 2 submarginal seta per segment; medial and submedial setae each 10–15 µm long, and submarginal setae 5–6 µm long. <bold>Microspines</bold> each about 3 µm long, arranged in groups of 3 or 4 in 2 transverse rows on each abdominal segment and sparsely on thorax. <bold>Anal ring</bold> located ventrally; composed of 2 semi-circles; diameter 20–25 µm; each half circle with 4–6 cells and 3 pointed setae, each 13–18 µm long. <bold>Other setae</bold> with a pair of<!--PageBreak--><!--PageBreak--> setae, each 15–18 µm long, anterior to anal ring, and a pair, each 15–20 µm long, latero-posteriorly to anal ring. <bold>Anal lobes</bold> slightly developed; inner margin of each lobe with 1 pointed seta, 10–13 µm long and 2–3 µm wide, and 1 very long, flagellate seta apically 220–275 µm long.</p></tp:treatment-sec></tp:taxon-treatment>
